# Supplementary material for: Exome sequencing identifies a mutation in the ACTN2 gene in a family with idiopathic ventricular fibrillation, left ventricular noncompaction, and sudden death
Source: BMC Med Genet. 2014 Sep 16;15:99. doi: 10.1186/s12881-014-0099-0 (PMC4355500; doi:10.1186/s12881-014-0099-0)
Supplement: Additional file 1: Table S1. — Primer sequences, and PCR amplification conditions for microsatellite markers. [file 12881_2014_99_MOESM1_ESM.xlsx]

## Sheet: Supplementary Table 1
Marker	Primer Name	Primer sequence (5'- 3')	Tm (oC)	Chr	Start	End	Genethon Map Position (cM)
D1S2850	D1S2850_F	CGAAGGTGTACTGGGACTGG	54	1	236630623	236630903	260.3
	D1S2850_R	AATCAGGATCATGCTACAGGG
D1S2678	D1S2678_F	AGCTGTTAATAGTTTATCCAAAATC	54	1	236641625	236641954	260.3
	D1S2678_R	AAATAATAATGGTCTCCAAGTCC
ACTN2_CA	ACTN2_CA_F	GCAAGAATTTGGCCTTTCTG	54	1	236856414	236856593	260.8*
	ACTN2_CA_R	CCAGGGTTGCAGGTAAAAAC
RYR2_CA	RYR2_CA_F	TTCCATTCTCTTTCCGGAGTT	54	1	237341585	237341824	265.6*
	RYR2_CA_R	TGACCTTAGAAGACAGAGGGATCT
D1S2670	D1S2670_F	AAAGACTGGCTAGCAATGTTATA	54	1	239549178	239549492	267.5
	D1S2670_R	CCATGAAGAAGACACTGAC
* inferred position
